# Supplementary material for: Synergistic strategies for high production of Geobacillus stearothermophilus α-amylase in Bacillus subtilis
Source: J Ind Microbiol Biotechnol. 2025 Dec 19;53:kuaf036. doi: 10.1093/jimb/kuaf036 (PMC12784944; doi:10.1093/jimb/kuaf036)
Supplement: kuaf036_Supplemental_Files [file kuaf036_supplemental_files.zip]

Archive with 5 entries (5 files):
- Figure S1.TIF
- Figure S2.tif
- Figure S3.tif
- Figure S4.tif
- Revised Supplementary Materials.docx
